# Supplementary material for: SigPrimedNet: A Signaling-Informed Neural Network for scRNA-seq Annotation of Known and Unknown Cell Types
Source: Biology (Basel). 2023 Apr 10;12(4):579. doi: 10.3390/biology12040579 (PMC10135788; doi:10.3390/biology12040579)
Supplement: Supplementary file 1 [file biology-12-00579-s001.zip]

Archive with 1 entries (1 files):
- biology-2156101-supplementary.pdf
